# Supplementary material for: PlmCas12e Utilizes Glu662 to Prevent Cleavage Site Occupation by Positively Charged Residues Before Target Strand Cleavage
Source: Molecules. 2024 Oct 25;29(21):5036. doi: 10.3390/molecules29215036 (PMC11547573; doi:10.3390/molecules29215036)
Supplement: Supplementary file 1 [file molecules-29-05036-s001.zip]

Archive with 1 entries (1 files):
- molecules-3193966-supplementary.pdf
